# Supplementary material for: ImpENSA eHealthy Conversation Skills training for healthcare professionals aimed at improving micronutrient status during the first 1000 days in South Africa
Source: PLOS Glob Public Health. 2024 Dec 4;4(12):e0003833. doi: 10.1371/journal.pgph.0003833 (PMC11616819; doi:10.1371/journal.pgph.0003833)
Supplement: S1 Dataset — (XLSX) [file pgph.0003833.s008.xlsx]

## Sheet: Dataset
eHCS training evaluation study dataset
ID	PG	Residence	Sector	Organisation type	B_S1 code	B_S2 code	B_S3 code	B_S4 code	Pre_S1 code	Pe_S2 code	Pre-S3 code	Pe-S4 code	Post_S1 code	Post_S2 code	Post_S3 code	Post_S4 code	BM3S3Q1	PM3S3Q1	3M-M3S3Q1	3M-M3S3Q6	3M-M3S3Q7	3M-M3S3Q8	3M-M3S3Q9a	3M-M3S3Q9b	3M-M3S3Q9c	3M-M3S3Q9d	3M-M3S3Q10
P03	2	2	1	2	7	7	5	7	7	7	5	6	7	7	6	7	6	4	7	3	4	4	4	4	3	3	4
P04	2	1	1	1	7	1	5	0	7	7	5	0	1	7	5	7	6	5	8	4	4	4	4	5	3	3	2
P05	1	1	1	1	7	7	5	5	7	4	7	7	7	7	7	7	8	4	9	5	5	4	5	5	4	4	3
P08	1	1	2	2	1	3	7	1	7	6	1	1	7	7	7	7	9	4	10	5	5	5	5	5	5	5	5
P11	1	1	1	4	7	1	1	1	7	1	1	1	1	6	6	1	8	5	10	5	5	5	5	5	5	5	4
P12	1	1	1	1	1	7	5	7	1	7	5	7	6	7	7	7	6	4	8	4	5	4	4	4	4	4	4
P13	1	1	1	1	7	4	1	4	7	6	1	1	7	7	7	7	8	5	8	4	4	4	3	3	3	3	3
P22	3	1	2	2	2	7	1	5	6	7	1	6	7	7	7	6	1	5	8	5	5	5	4	4	4	4	3
P23	2	1	1	1	3	3	2	1	7	3	1	1	7	7	7	6	8	4	8	4	4	4	4	4	4	4	3
P24	3	1	2	3	7	5	5	5	7	7	7	3	3	1	6	3	7	5	10	5	5	5	5	5	5	5	5
P26	2	1	1	2	5	5	1	1	1	1	1	1	7	7	7	7	7	3	99	99	99	99	99	99	99	99	99
P29	2	1	2	3	5	4	5	4	99	99	5	5	7	4	5	5	7	99	8	5	4	4	4	5	2	2	2
P42	4	1	2	5	1	7	4	1	5	6	4	7	5	7	7	7	9	4	10	5	5	5	5	5	5	5	4
P43	3	1	2	2	3	1	2	2	5	5	1	1	7	5	7	7	8	5	10	5	5	5	5	5	5	5	4
P45	3	1	2	3	5	4	4	7	5	4	5	7	7	7	7	7	9	5	10	5	5	5	5	5	5	5	5
P47	3	1	2	4	1	1	1	1	1	7	1	0	7	7	7	7	10	4	10	5	5	5	5	5	5	5	5
P48	3	3	1	4	5	4	1	1	5	7	5	5	7	7	7	7	9	5	9	5	5	5	5	5	3	3	3
P49	3	1	2	3	7	4	5	5	1	4	5	7	1	7	7	7	8	5	10	4	5	5	5	5	5	5	4
P51	3	2	2	1	7	7	1	4	7	7	6	4	7	7	7	7	7	5	10	5	5	5	5	5	5	5	4
P53	3	1	1	1	7	4	6	6	7	5	7	7	7	7	7	7	7	5	9	4	4	4	4	5	4	4	4
P71	4	3	1	1	6	6	5	5	7	6	5	7	7	7	7	7	6	5	8	4	4	5	5	5	4	4	3
P72	4	1	2	2	5	4	5	4	7	4	4	4	7	6	1	1	7	4	99	99	99	99	99	99	99	99	99
P74	4	1	2	1	7	4	6	7	7	7	7	7	7	7	7	7	7	4	7	4	4	4	5	4	4	4	4
P75	4	1	2	2	4	4	7	5	7	5	4	7	7	7	7	7	6	4	7	4	5	4	4	4	4	4	4
P76	4	1	1	2	1	3	1	3	1	5	7	7	1	5	7	4	8	4	9	5	5	4	4	4	3	3	3
P79	4	1	2	5	1	7	5	7	6	7	1	6	1	5	5	7	10	5	99	99	99	99	99	99	99	99	99
P80	4	1	2	2	1	1	4	1	7	7	5	7	7	7	7	7	6	4	10	4	4	3	4	4	4	4	4
		1: Urban	1: Public	1: Health centres
		2: Semi-urban	2: Private	2: Hospitals
		3: Rural		3: Private practice
		99: Missing		4: Multiple organisations
				5: Corporate organisations
Note: Data for the 'profession' field have been excluded from the dataset to mask one non-dietitian patcipant becomig identifiable.

## Sheet: Variables
Assessment and questionnaire variables
Tool	Timepoint(s)	Variable	Statement/question
Assessment	Baseline, pre- and post-module	Timepoint_S1 code	1. “I know that since I’m pregnant, I should eat “good foods”, but it’s hard for me to change my diet”. You say:
		Timepoint_S2 code	2. “The nurse tells me I should take prescribed ART (antiretroviral therapy) while I am breastfeeding, but I often forget to take it.” You say:
		Timepoint_S3 code	3. “My baby girl is already 4-month-old and I have to get back to work. So I need to stop breastfeeding.” You say:
		Timepoint_S4 code	4. “My mum tells me that breastmilk is not enough for my 3-month-old boy anymore. So, I am planning to give him some other foods from now.” You say:
Quesionnaires	Baseline	BM3S3Q1	1. How confident do you feel about supporting pregnant women, mothers/caregivers of young children to make a change in relation to micronutrient nutrition? (1= not confident; 10=very confident)
	Post-module	PM3S3Q1	1. Please provide your overall score for your HCS Training experience (1 being the lowest and 5 the highest)
	Follow-up	3M-M3S3Q1	1. How confident do you feel about supporting pregnant women, mothers/caregivers of young children to make a change in relation to micronutrient nutrition?(1=Not confident, 10=Very confident)
		3M-M3S3Q6	6. Since completing the ImpENSA Training Programme, I use Open Discovery Questions (‘what’ and ‘how’ questions) more often when supporting my patients to make a behaviour change (1 – strongly disagree, 2 – disagree, 3 – neither agree not disagree, 4 – agree, 5 – strongly agree).
		3M-M3S3Q7	7. Since completing the ImpENSA Training Programme, I reflect on my practice and the way I consult my patients more often 1 – strongly disagree, 2 – disagree, 3 – neither agree not disagree, 4 – agree, 5 – strongly agree).
		3M-M3S3Q8	8. Since completing the ImpENSA training, I listen to my patients more and spent less time than previously on giving information or making suggestions to my patients (1 – strongly disagree, 2 – disagree, 3 – neither agree not disagree, 4 – agree, 5 – strongly agree).
		Question text	9. I use Open Discovery Questions (‘what’ and ‘how’ questions) in my practice (1 –never, 2 – rarely, 3 – sometimes, 4 – often, 5 – always):
		3M-M3S3Q9a	9a. To explore my patients’ environments to identify barriers and facilitators for a behaviour change.
		3M-M3S3Q9b	9b. To help my patients identify solutions that are appropriate for their circumstances.
		3M-M3S3Q9c	9c. To support my patients in making a SMARTER plan for a behaviour change.
		3M-M3S3Q9d	9d. To support my patients in evaluating and reviewing their SMARTER plan for a behaviour change.
		3M-M3S3Q10	10. Since completing the ImpENSA Training Programme, how often have you supported your patients to make a SMARTER plan for a behavior change? (1 –never, 2 – rarely, 3 – sometimes, 4 – often, 5 – always)
